# Supplementary material for: Utilising a Behaviour Change Model to Improve Implementation of the Activate Injury Prevention Exercise Programme in Schoolboy Rugby Union
Source: Int J Environ Res Public Health. 2021 May 26;18(11):5681. doi: 10.3390/ijerph18115681 (PMC8199066; doi:10.3390/ijerph18115681)
Supplement: Supplementary file 1 [file ijerph-18-05681-s001.zip]

Archive with 1 entries (1 files):
- ijerph-1231878-supplementary.pdf
